# Supplementary material for: Cost–Benefit and Cost–Utility Analyses to Demonstrate the Potential Value-for-Money of Supermarket Shelf Tags Promoting Healthier Packaged Products in Australia
Source: Nutrients. 2022 May 3;14(9):1919. doi: 10.3390/nu14091919 (PMC9103654; doi:10.3390/nu14091919)
Supplement: Supplementary file 1 [file nutrients-14-01919-s001.zip]

Archive with 1 entries (1 files):
- nutrients-1690974-supplementary.pdf
